# Supplementary material for: A simple thermodynamic description of phase separation of Nup98 FG domains
Source: Nat Commun. 2022 Oct 18;13:6172. doi: 10.1038/s41467-022-33697-9 (PMC9579204; doi:10.1038/s41467-022-33697-9)
Supplement: Supplementary file 4 — Source Data [file 41467_2022_33697_MOESM4_ESM.xlsx]

## Sheet: Fig.1c&d
Fig.1c&d: Parition coefficient (P) and ΔG of partition against N were determined at different [NaCl] (at a fixed temperature=294,5K)
	[NaCl]=	150 mM									300 mM									600 mM
			Partition coefficient					ΔG (J/mol)	ΔG (kJ/mol)			Partition coefficient					ΔG (J/mol)	ΔG (kJ/mol)			Partition coefficient					ΔG (J/mol)	ΔG (kJ/mol)
		No. of repeats (N)	Meas 1	Meas 2	Meas 3	Mean	SD	Mean	Mean		No. of repeats (N)	Meas 1	Meas 2	Meas 3	Mean	SD	Mean	Mean		No. of repeats (N)	Meas 1	Meas 2	Meas 3	Mean	SD	Mean	Mean
		70	2458	2511	2213	2394	158.975	-18987.2	-18.9872		70	/	/	/	/	/	/	/		70	/	/	/	/	/	/	/
		52	590	631	573	598	29.8161	-15602.2	-15.6022		52	848	1037	776	887	134.8	-16564.3	-16.5643		52	4913	7769	4799	5827	1682.79	-21158	-21.158
		44	267	350	276	297.667	45.5448	-13899.9	-13.8999		44	370	359.1	353.9	361	8.21645	-14370.6	-14.3706		44	2889	1673	2754	2438.67	666.514	-19032.4	-19.0324
		37	85.7	83.7	71.1	80.1667	7.91539	-10699.5	-10.6995		37	105	108.36	112.46	108.607	3.73611	-11439.4	-11.4394		37	550	757	573	626.667	113.456	-15716.5	-15.7165
		26	28.96	29.45	28.43	28.9467	0.510131	-8208.76	-8.20876		26	44.12	49.4	51.38	48.3	3.75292	-9462.07	-9.46207		26	169.3	186.5	188.1	181.3	10.4231	-12689.9	-12.6899
		18	10.93	11.55	10.72	11.0667	0.431548	-5851.57	-5.85157		18	14.4	14.6	14.8	14.6	0.2	-6542.48	-6.54248		18	51.1	54.1	52.7	52.6333	1.50111	-9671.74	-9.67174
		13	6.19	6.01	6.46	6.22	0.226495	-4452.44	-4.45244		13	9.2	8	8.3	8.5	0.6245	-5222.39	-5.22239		13	17.37	16.51	16.09	16.6567	0.652482	-6864.08	-6.86408
		7	4.38	3.95	3.77	4.03333	0.313422	-3382.97	-3.38297		7	4.18	4.11	4.12	4.13667	0.0378594	-3464.95	-3.46495		7	6.16	6	5.8	5.98667	0.18037	-4366.99	-4.36699
		0	2.7	2.6	2.6	2.63333	0.057735	-2331.73	-2.33173		0	2.26	2.12	2.28	2.22	0.087178	-1946.15	-1.94615		0	1.81	1.89	1.98	1.89333	0.085049	-1557.73	-1.55773

## Sheet: Fig.1e
Fig.1e: Change of ΔG of partition against N (d∆G/dN) against salt concentration
			dΔG/dN (J/mol)
		[NaCl] (mM)	Best-fit value	SE of fitting
		150	-255.239	9.77205
		300	-283.434	8.15707
		600	-379.1	12.4403

## Sheet: Fig.2
Fig.2: Partition coefficients of the perfect repeat “guests” into different “hosts”, FG phases assembled from Nup98 FG domain homologs and ΔG of partition was calculated
		Partition to scNup116 FG phase
		Partition coefficient (P)
	No. of repeats (N)	Meas1	Meas2	Meas3	Mean	ln (Mean P)	ΔG (J/mol)	ΔG (kJ/mol)
	52	600	596	569	588.333	6.37729	-15562.5	-15.5625
	44	291	263	298	284	5.64897	-13785.2	-13.7852
	37	103	100	94	99	4.59512	-11213.4	-11.2134
	26	34	35	35	34.6667	3.54578	-8652.74	-8.65274
	18	17	17	17	17	2.83321	-6913.87	-6.91387
	13	9	8.6	9.2	8.93333	2.18979	-5343.73	-5.34373
	7	5.2	5	5.3	5.16667	1.64223	-4007.52	-4.00752
	0	3.4	3.3	3.4	3.36667	1.21392	-2962.33	-2.96233
		Partition to TtMac98A FG phase
		Partition coefficient (P)
	No. of repeats (N)	Meas1	Meas2	Meas3	Mean	ln (Mean P)	ΔG (J/mol)	ΔG (kJ/mol)
	52	664	519	615	599.333	6.39582	-15607.7	-15.6077
	44	313	311	323	315.667	5.75469	-14043.1	-14.0431
	37	100	104	90	98	4.58497	-11188.7	-11.1887
	26	43	42	45	43.3333	3.76892	-9197.28	-9.19728
	18	N.D.	N.D.	N.D.	N.D.	N.D.	N.D.	N.D.
	13	N.D.	N.D.	N.D.	N.D.	N.D.	N.D.	N.D.
	7	5.2	4.4	4.3	4.63333	1.53328	-3741.65	-3.74165
	0	3.2	3.2	3.2	3.2	1.16315	-2838.43	-2.83843
		Partition to XtNup98 FG phase
		Partition coefficient (P)
	No. of repeats (N)	Meas1	Meas2	Meas3	Mean	ln (Mean P)	ΔG (J/mol)	ΔG (kJ/mol)
	52	1843	2094	1857	1931.33	7.56597	-18463.2	-18.4632
	44	1185	1097	1292	1191.33	7.08283	-17284.2	-17.2842
	37	436	427	435	432.667	6.06997	-14812.5	-14.8125
	26	119	116	100	111.667	4.71552	-11507.3	-11.5073
	18	24	24	22	23.3333	3.14988	-7686.64	-7.68664
	13	N.D.	N.D.	N.D.	N.D.	N.D.	N.D.	N.D.
	7	5.5	5	5.5	5.33333	1.67398	-4084.99	-4.08499
	0	2.4	2.2	2.5	2.36667	0.861482	-2102.27	-2.10227
		Partition to BfNup98 FG phase
		Partition coefficient (P)
	No. of repeats (N)	Meas1	Meas2	Meas3	Mean	ln (Mean P)	ΔG (J/mol)	ΔG (kJ/mol)
	52				#DIV/0!	#DIV/0!
	44	1373	1303	1482	1386	7.23418	-17653.5	-17.6535
	37	431	418	416	421.667	6.04422	-14749.7	-14.7497
	26	101	97	111	103	4.63473	-11310.1	-11.3101
	18	22	20	18	20	2.99573	-7310.47	-7.31047
	13	N.D.	N.D.	N.D.	N.D.	N.D.	N.D.	N.D.
	7	5	4.9	4.5	4.8	1.56862	-3827.88	-3.82788
	0	2.2	2.2	2.2	2.2	0.788457	-1924.07	-1.92407
		Partition to AtNup98B FG phase
		Partition coefficient (P)
	No. of repeats (N)	Meas1	Meas2	Meas3	Mean	ln (Mean P)	ΔG (J/mol)	ΔG (kJ/mol)
	52	1637	1565	1581	1594.33	7.37421	-17995.2	-17.9952
	44	1117	1105	1073	1098.33	7.00155	-17085.8	-17.0858
	37	253	246	265	254.667	5.53996	-13519.1	-13.5191
	26	55	54	54	54.3333	3.99514	-9749.31	-9.74931
	18	17	17	16	16.6667	2.81341	-6865.55	-6.86555
	13	N.D.	N.D.	N.D.	N.D.	N.D.	N.D.	N.D.
	7	4.1	4.2	4.1	4.13333	1.41908	-3462.98	-3.46298
	0	2.2	2.2	2.1	2.16667	0.77319	-1886.81	-1.88681
		Partition to TbNup158 FG phase
		Partition coefficient (P)
	No. of repeats (N)	Meas1	Meas2	Meas3	Mean	ln (Mean P)	ΔG (J/mol)	ΔG (kJ/mol)
	52	2584	2259	2138	2327	7.75234	-18918	-18.918
	44	1096	1379	1272	1249	7.1301	-17399.5	-17.3995
	37	560	565	543	556	6.32077	-15424.5	-15.4245
	26	153	149	161	154.333	5.03911	-12296.9	-12.2969
	18	33	36	35	34.6667	3.54578	-8652.74	-8.65274
	13	N.D.	N.D.	N.D.	N.D.	N.D.	N.D.	N.D.
	7	6.4	6.4	6.9	6.56667	1.88201	-4592.65	-4.59265
	0	2.7	2.8	2.9	2.8	1.02962	-2512.57	-2.51257

## Sheet: Fig.3b
Figure 3b: Temperature-dependent DLS intensities at [NaCl]=75 mM
	[FG domain]=	2,5 μM			5 μM			10 μM			20 μM			40 μM
		Temperature (K)	Temperature (οC)	DLS intensity (arb. unit)	Temperature (K)	Temperature (οC)	DLS intensity (arb. unit)	Temperature (K)	Temperature (οC)	DLS intensity (arb. unit)	Temperature (K)	Temperature (οC)	DLS intensity (arb. unit)	Temperature (K)	Temperature (οC)	DLS intensity (arb. unit)
		297.664	24.6637	0.115506	292.906	19.9064	0.159296	288.979	15.9794	3.97545	290.467	17.4666	1.21197	287.744	14.7439	1.52152
		297.921	24.9213	0.110626	293.155	20.1546	0.166063	289.226	16.2261	3.7879	290.722	17.722	1.17192	288.678	15.6783	1.69383
		298.692	25.692	0.121031	293.928	20.9276	0.164959	289.861	16.8611	3.65936	291.573	18.573	0.974431	289.184	16.1838	1.6035
		299.664	26.6644	0.124683	294.758	21.7577	0.156985	290.738	17.7377	4.31453	292.557	19.5572	0.899162	290.094	17.0943	2.30148
		300.763	27.763	0.141735	296.335	23.3349	0.170717	291.664	18.6643	4.13303	293.58	20.5799	1.68896	291.267	18.2672	6.00131
		301.932	28.9315	0.133209	297.268	24.268	0.16769	292.738	19.7376	3.60117	294.665	21.6654	4.6735	292.759	19.7592	55.9187
		303.139	30.1392	0.155093	298.337	25.3375	0.171004	293.772	20.7723	5.56433	297.771	24.7714	66.7047	294.056	21.0561	70.3305
		304.372	31.3721	0.132014	299.506	26.5056	0.173845	294.918	21.918	4.2864	299.284	26.2844	121.283	295.604	22.6038	113.622
		305.616	32.6158	0.222874	301.031	28.0312	0.165823	296.077	23.0772	5.79542	301.86	28.8597	182.886	296.778	23.7776	137.313
		306.867	33.8672	0.188653	305.526	32.5263	1.71881	297.161	24.1607	8.27449	302.386	29.3857	215.275	297.882	24.8822	156.89
		308.123	35.1226	0.158558	307.966	34.9655	21.5857	298.338	25.3378	8.85931				298.89	25.8901	226.68
		309.865	36.8655	2.14385	310.03	37.0304	62.0906	299.515	26.515	35.1839				299.691	26.6908	155.731
		311.812	38.8124	19.7939	311.581	38.5805	45.9583	301.014	28.0137	53.4082				299.994	26.9943	203.614
		312.768	39.7679	16.4633	313.695	40.6954	50.0874	301.958	28.958	69.4528
					314.618	41.6184	42.7691	302.388	29.3879	71.0234
					316.743	43.7426	48.7567	304.591	31.5907	70.6005
								305.636	32.6361	64.9811
								307.289	34.2888	75.155

## Sheet: Fig.3c
Figure 3c: Temperature-dependent DLS intensities at [NaCl]=300 mM
	[FG domain]=	2,5 μM			5 μM			10 μM			20 μM			40 μM
		Temperature (K)	Temperature (οC)	DLS intensity (arb. unit)	Temperature (K)	Temperature (οC)	DLS intensity (arb. unit)	Temperature (K)	Temperature (οC)	DLS intensity (arb. unit)	Temperature (K)	Temperature (οC)	DLS intensity (arb. unit)	Temperature (K)	Temperature (οC)	DLS intensity (arb. unit)
		284.941	11.9412	0.877593	275.178	2.1776	0.649471	275.275	2.2748	1.19687	276.277	3.27655	1.79523	278.809	5.80895	2.49823
		285.303	12.3034	0.346591	275.512	2.51227	0.631746	275.619	2.61897	1.5573	276.674	3.67387	2.81366	280.672	7.6718	2.82357
		286.039	13.0394	0.440572	276.279	3.27917	0.889114	276.317	3.31678	1.60406	277.52	4.51967	1.97432	282.829	9.82884	2.70016
		287.032	14.0321	0.742137	277.262	4.26212	0.60015	277.223	4.22318	1.56464	278.521	5.52074	2.5046	284.901	11.9011	3.14541
		288.063	15.0635	0.680129	278.289	5.28941	0.667782	278.318	5.31796	1.75885	279.635	6.6345	1.87215	287.542	14.542	119.51
		289.242	16.2417	0.691983	279.458	6.45819	0.702623	279.485	6.48548	1.33391	280.731	7.73138	1.86794	289.696	16.6964	127.343
		290.456	17.4563	0.60729	280.589	7.58879	0.501375	280.698	7.69788	1.20652	281.948	8.94846	2.29091	291.933	18.9325	181.908
		291.692	18.6923	1.06135	281.828	8.8284	0.864331	281.933	8.9333	1.76527	283.257	10.2567	1.62494	293.195	20.1947	172.181
		293.014	20.0138	1.5799	282.992	9.99199	0.589768	283.182	10.1815	1.638	284.831	11.8314	2.73971	293.948	20.9477	202.641
		294.271	21.2707	0.947984	284.164	11.164	0.747528	284.44	11.4396	1.50459	286.091	13.0912	1.88828	294.378	21.3785	227.062
		295.534	22.5341	1.8546	285.535	12.5353	0.727949	285.702	12.7025	2.22168	289.923	16.9229	5.6816
		296.799	23.7993	3.70666	286.894	13.8938	1.12832	286.97	13.9698	2.35725	291.619	18.6192	46.873
		298.064	25.0643	3.13872	288.118	15.1184	0.758295	288.237	15.2366	2.04339	293.227	20.2267	121.795
		299.332	26.3318	11.3639	289.388	16.3881	1.03664	289.503	16.5033	2.77639	294.685	21.6848	122.127
		300.764	27.7638	8.31991	290.654	17.6543	0.892315	290.773	17.7732	3.20484	295.95	22.9501	120.368
		302.357	29.3571	27.4712	291.922	18.9222	1.26078	292.092	19.0918	8.71078	296.885	23.8854	121.498
		303.682	30.6819	32.2296	293.226	20.2257	0.8752	293.36	20.3598	10.1163	297.367	24.3674	116.548
		305.142	32.1423	40.9206	294.498	21.4975	2.11654	294.629	21.6291	35.4493
		306.49	33.4901	26.9118	295.765	22.7649	6.69012	296.037	23.0373	68.2935
		307.147	34.147	37.3276	297.034	24.0339	9.60615	297.308	24.3077	67.4391
					298.358	25.3584	6.85572	298.578	25.5778	105.091
					299.629	26.6288	34.1932	299.687	26.6872	82.8046
					301.265	28.2646	95.5137	300.25	27.2505	103.926
					302.13	29.13	68.2738

## Sheet: Fig.3d
Fig.3d: Transition temperature against [FG domain] at different salt concentration
	[NaCl]=	75 mM							150 mM							300 mM							600 mM
			Transition temperature (K)							Transition temperature (K)							Transition temperature (K)							Transition temperature (K)
		[FG domain] (μM)	Meas1	Meas2	Meas3	Mean	SD		[FG domain] (μM)	Meas1	Meas2	Meas3	Mean	SD		[FG domain] (μM)	Meas1	Meas2	Meas3	Mean	SD		[FG domain] (μM)	Meas1	Meas2	Meas3	Mean	SD
		2.5	317	310	309	312	4.3589		2.5	303.5	302	305.5	303.667	1.75594		2.5	295	296.5	295	295.5	0.866025		2.5	291	290	290.5	290.5	0.5
		5	304	301.5	300.5	302	1.80278		5	293.5	295	299	295.833	2.84312		5	292	293.5	292.5	292.667	0.763763		5	288	285	288	287	1.73205
		10	300	298	301	299.667	1.52753		10	294	290	292	292	2		10	289	291	289.5	289.833	1.04083		25	284	282	283	283	1
		25	296.5	293.5	292.5	294.167	2.08167		25	286.2	289.7	286.5	287.467	1.93993		20	285	288	286	286.333	1.52753		50	280.5	281	279	280.167	1.04083
		50	290	289	291.5	290.167	1.25831		50	283	288	286	285.667	2.51661		40	283	285	285	284.333	1.1547		100	279	277.5	279	278.5	0.866025
		100	287	281.5	286	284.833	2.92973		100	281.3	279.9	280	280.4	0.781025									200	276	276	276.5	276.167	0.288675
		200	279.5	279	280	279.5	0.5		200	279	278.5	277	278.167	1.04083
		500	277.5	276	278	277.167	1.04083		500	275.2	275.4	275.5	275.367	0.152753

## Sheet: Fig.3e
	Fig.3e: Phase separation of 20 μM prf.GLFG52x12 at different salt concentration
				Temperature= 300 K
				Saturation conc. (μM)
			[NaCl] (mM)	Meas 1	Meas 2	Meas 3	Meas 4	Mean	SD
			75	10	14.3	8.3	13	11.4	2.74105
			150	5	5	6	5.7	5.425	0.5058
			200	3.3	3.3	5	4.3	3.975	0.830161
			300	2.5	2.5	3.3	2.9	2.8	0.382971
			450	0.86	0.57	0.86	0.86	0.7875	0.145
			600	0.67	0.5	0.33	0.29	0.4475	0.174045

## Sheet: Fig.3f
Fig. 3f: Phase separation of Nup98 FG domain homologs from different eukaryotic species at two temperatures

## Sheet: Fig.4a
Fig.4a: Logarithm of (C-sat/C-dense) against 1/ (transition temperature) for different concentrations of NaCl
	[NaCl]=	75mM						150mM						300mM						600mM
		C-sat (μM)	C-sat (M)	In [C-sat/C-dense]	T (K)	1/T (1/K)		C-sat (μM)	C-sat (M)	In [C-sat/C-dense]	T (K)	1/T (1/K)		C-sat (μM)	C-sat (M)	In [C-sat/C-dense]	T (K)	1/T (1/K)		C-sat (μM)	C-sat (M)	In [C-sat/C-dense]	T (K)	1/T (1/K)
		2.5	2.5e-06	-7.49554	312	0.00320513		2.5	2.5e-06	-7.49554	303.667	0.00329308		2.5	2.5e-06	-7.49554	295.5	0.00338409		2.5	2.5e-06	-7.49554	290.5	0.00344234
		5	5e-06	-6.80239	302	0.00331126		5	5e-06	-6.80239	295.833	0.00338028		5	5e-06	-6.80239	292.667	0.00341686		5	5e-06	-6.80239	287	0.00348432
		10	1e-05	-6.10925	299.667	0.00333704		10	1e-05	-6.10925	292	0.00342466		10	1e-05	-6.10925	289.833	0.00345026		25	2.5e-05	-5.19296	283	0.00353357
		25	2.5e-05	-5.19296	294.167	0.00339943		25	2.5e-05	-5.19296	287.467	0.00347866		20	2e-05	-5.4161	286.333	0.00349243		50	5e-05	-4.49981	280.167	0.0035693
		50	5e-05	-4.49981	290.167	0.0034463		50	5e-05	-4.49981	285.667	0.00350058		40	4e-05	-4.72295	284.333	0.003517		100	0.0001	-3.80666	278.5	0.00359066
		100	0.0001	-3.80666	284.833	0.00351083		100	0.0001	-3.80666	280.4	0.00356633								200	0.0002	-3.11352	276.167	0.003621
		200	0.0002	-3.11352	279.5	0.00357782		200	0.0002	-3.11352	278.167	0.00359497
		500	0.0005	-2.19722	277.167	0.00360794		500	0.0005	-2.19722	275.367	0.00363152

## Sheet: Fig.4b
Fig.4b: ΔH against [NaCl]
		ΔH (kJ/mol)
	[NaCl] (mM)	Best-fit value	SE of fitting
	75	109.618	5.94189
	150	132.099	8.42571
	300	168.031	6.63891
	600	210.349	8.79963

[truncated: 20 more sheets: Fig.4c, Fig.4d, Fig.4e, Fig.5a, Fig.5b, Fig.5c, Fig.5d, Fig.6a, Fig.6b, Fig.6c, Fig.6d, Fig.6e, Fig.7a, Fig.7b, Supp.Fig.1, Supp.Fig.2a, Supp.Fig.2b, Supp.Fig.3, Supp.Fig.4a, Supp.Fig.4b]
